# Supplementary material for: Importance of Foot and Leg Structure for Beef Cattle in Forage-Based Production Systems
Source: Animals (Basel). 2023 Jan 31;13(3):495. doi: 10.3390/ani13030495 (PMC9913362; doi:10.3390/ani13030495)
Supplement: Supplementary file 1 [file animals-13-00495-s001.zip]

Archive with 1 entries (1 files):
- animals-2128410-supplementary.pdf
